# Supplementary material for: A Recombinant Fusion Construct between Human Serum Albumin and NTPDase CD39 Allows Anti-Inflammatory and Anti-Thrombotic Coating of Medical Devices
Source: Pharmaceutics. 2021 Sep 18;13(9):1504. doi: 10.3390/pharmaceutics13091504 (PMC8466136; doi:10.3390/pharmaceutics13091504)
Supplement: Supplementary file 1 [file pharmaceutics-13-01504-s001.zip]

Archive with 1 entries (1 files):
- pharmaceutics-1371117-supplementary.pdf
